# Supplementary material for: Dietary-Induced Bacterial Metabolites Reduce Inflammation and Inflammation-Associated Cancer via Vitamin D Pathway
Source: Int J Mol Sci. 2023 Jan 18;24(3):1864. doi: 10.3390/ijms24031864 (PMC9914969; doi:10.3390/ijms24031864)
Supplement: Supplementary file 1 [file ijms-24-01864-s001.zip]

Archive with 2 entries (2 files):
- ijms-1822471-supplementary/ijms-1822471 OMahony et al Suppl Tables revised.pdf
- ijms-1822471-supplementary/ijms-1822471-Suppl figures revised SM.pptx
